# Supplementary material for: Novel KCNH2 and SLC4A3 variants in short QT syndrome: Clinical phenotypes and antiarrhythmic drug response
Source: HeartRhythm Case Rep. 2026 Jan 28;12(4):464–71. doi: 10.1016/j.hrcr.2026.01.015 (PMC13100622; doi:10.1016/j.hrcr.2026.01.015)
Supplement: Supplementary Table 1 [file mmc1.xlsx]

## Sheet: supple table1
Supplementary Table 1. Clinical courses of patients with SQTS in two families
			clinical course
	Family1	Ⅳ-1	(27 y.o.) He was noted to have a short QT interval during a medical checkup. He remained asymptomatic. He showed no structural heart disease on echocardiography. (32 y.o.) To prevent VF, we prescribed bepridil, a Class IV antiarrhythmic drug, when quinidine was temporarily unavailable. However, he discontinued it because he felt sick. (33 y.o.) We have initiated low-dose quinidine therapy, with p…
		Ⅲ-1	(56 y.o.) He suffered chronic subdural hematoma. There was no documented medical history, and no coronary risk factors such as hypertension, dyslipidemia, and diabetes mellitus except for the history of past smoker. (59 y.o.) Medical screenings performed one and two years before death showed no evidence of coronary risk factors, although ECG findings indicated shortening of QT interval. He had no…
		Ⅲ-4	(53 y.o.) She suffered paroxysmal AF. A structurally normal heart was found by echocardiography. She was diagnosed with SQTS. Although she underwent pulmonary vein isolation along with superior vena cava and left atrial posterior wall isolation, she experienced recurrent AF. The patient presented with ablation-resistant AF. (54 y.o.) We initiated the administration of bepridil, at a dose of 100 m…
		Ⅱ-2	(61y.o.) She died suddenly during farm work, and her cause of death was unknown.
		Ⅱ-4	(61 y.o.) He suffered AF. (66 y.o.) He died suddenly with unknown cause during farm work, similar to Ⅱ-2. Although we could not perform echocardiography before his sudden death, he had no risk factor for SCD including coronary artery disease except for VF due to SQTS.
	Family2	Ⅱ-2	(15 y.o.) He had a history of hospitalization for tonsillectomy, and his ECG recorded at that time revealed short QT interval (QTc 305 ms). Since the disease concept of SQTS had not been established at that time, he was not diagnosed with SQTS. (25 y.o.) He experienced a cardiac arrest during nighttime sleep. Family members were alerted by his scream and he was transported to our hospital. Upon a…
		Ⅱ-1	(27 y.o.) He was diagnosed with SQTS after his brother's cardiac arrest. He was asymptomatic and had no documented episodes of spontaneous ventricular tachycardia. (36 y.o.) Three hours after going to bed at night, family members noticed he did not wake up to his self-set alarm. They called emergency services. He was transported to our hospital in cardiopulmonary arrest, but resuscitation attempt…
		Ⅱ-3	(23 y.o.) He was diagnosed with SQTS after his brother's cardiac arrest. He was asymptomatic and had no documented episodes of spontaneous ventricular tachycardia. (32 y.o.) He underwent cardiovascular assessment including drug challenge test. No structural heart disease was detected by echocardiography. Following the evaluation, we discussed available therapeutic options with patient II-3 and fa…
		Ⅰ-2	(52 y.o.) She was diagnosed with SQTS after her son's cardiac arrest. She was asymptomatic and had no documented episodes of spontaneous ventricular tachycardia. (62 y.o.) She had hypertension, dyslipidemia, and hypothyroidism, and suffered a stroke. No significant structural cardiac abnormalities were detected on echocardiogram. No atrial fibrillation or ventricular arrhythmia was detected durin…
			VF: ventricular fibrillation
			AF: atrial fibrillation
			SQTS: short QT syndrome
			ICD: implantable cardioverter defibrillator
			CPR: cardiopulmonary resuscitaion
