# Supplementary material for: Novel KCNH2 and SLC4A3 variants in short QT syndrome: Clinical phenotypes and antiarrhythmic drug response
Source: HeartRhythm Case Rep. 2026 Jan 28;12(4):464–71. doi: 10.1016/j.hrcr.2026.01.015 (PMC13100622; doi:10.1016/j.hrcr.2026.01.015)
Supplement: Supplementary Table 2 [file mmc2.xlsx]

## Sheet: supple table2
Supplementary Table 2. Clinical characteristics of patients with SQTS in two families
		Variants		Statius	Sex	Age at diagnosis	Event and age	Situation of VF and SCD events	follow-up	AF	HR(bpm)	QT(ms)	QTc(ms)	T-wave amplitude (mV)	J-T peak (ms)	J-T peakc (ms)	J-T end (ms)	J-T endc (ms)	T peak-Tend (ms)	T peak-Tendc (ms)	T peak-Tend/QT ratio corrected	Measured lead	ER pattern	PQ depression	QT/QTc change (ms)
																									Nifekalant	Bepridil	Quinidine	Disopyramide
	Family1	KCNH2 p.F619V	Ⅳ-1	P	M	27	none	-	Survive at 34	-	78	264	301	1	102	117	170	194	68	78	0.26	V2	-	+	+48/+47		(200mg)+49/+14
			Ⅲ-1	F	M	NA	SCD at 61	Working the night shift		-	77	264	300	0.9	106	121	170	193	64	73	0.24	V2	-	-
			Ⅲ-4	F	F	53	none	-	Survive at 58	+	75	277	308	1.3	115	128	174	195	60	66	0.22	V2	-	+		(200mg)+51/+59
			Ⅱ-4	F	M	NA	SCD at 66	Working in the mountain		+	48	370	330	0.4	226	201	294	262	68	61	0.18	V4	-	+
	Family2	SLC4A3 p.N353K KCNH2 p,H71Y	Ⅱ-2	P	M	25	VF at 25	Nighttime sleep		-	71	281	305	2.2	125	136	206	224	81	88	0.29	V2	-	-	+80/+148	(300mg)+49/+28		(300mg)+27/+39
			Ⅱ-1	F	M	27	SCD at 36	Nighttime sleep		-	67	278	294	1.8	104	110	196	208	93	98	0.33	V2	+	+
			Ⅱ-3	F	M	23	SCD at 34	Nighttime sleep		-	70	288	310	1.3	121	130	203	219	82	89	0.29	V2	-	+	+9/+31
			Ⅰ-2	F	F	52	none	-	Survive at 62	-	79	301	345	1	143	164	218	249	75	85	0.25	V3	-	+
				P: proband, F, family member
				NA: not avilable
