# Supplementary material for: Novel KCNH2 and SLC4A3 variants in short QT syndrome: Clinical phenotypes and antiarrhythmic drug response
Source: HeartRhythm Case Rep. 2026 Jan 28;12(4):464–71. doi: 10.1016/j.hrcr.2026.01.015 (PMC13100622; doi:10.1016/j.hrcr.2026.01.015)
Supplement: Supplementary Table 3 [file mmc3.xlsx]

## Sheet: Suuple table3
Supplementary Table 3. ECG measurements of patients with SQTS in two families
	Family 1	Family 2	p-value
Heart rate (bpm)	69.5 ± 12.5	71.8 ± 4.4
QTc (ms)	309.8 ± 12.1	313.5 ± 19.1	0.783
J point-T peakc (ms)	124.5 (120.0-146.3)	133.0 (125.0-143.0)	0.886
J point-T endc (ms)	194.5 (193.8-211.8)	221.5 (216.3-230.3)	0.343
T peak-T endc (ms)	69.5 ± 7.5	90.0 ± 5.6	0.005
T peak-Tend/QT ratio corrected	0.23 ± 0.3	0.29 ± 0.3	0.033
T-wave amplitude (mV)	0.9 ± 0.4	1.6 ± 0.5	0.08
Early repolarization (%)	0	25
PQ depression (%)	75	75
